# Supplementary material for: Enriched Alternative Splicing in Islets of Diabetes-Susceptible Mice
Source: Int J Mol Sci. 2021 Aug 10;22(16):8597. doi: 10.3390/ijms22168597 (PMC8395343; doi:10.3390/ijms22168597)
Supplement: Supplementary file 1 [file ijms-22-08597-s001.zip › Supplementary Tables.xlsx]

## Sheet: Table S1
Supplementary table 1: KEEG Pathways enrichment analysis of differentially expressed and alternatively spliced genes.
KEGG_PATHWAY	Fold Enrichment	Count	P_Value	Genes	List.Total	Pop.Hits
mmu04144:Endocytosis	2.30851	17	0.00271063	Git1, Dnm2, Eps15l1, Bin1, H2-K1, Snx32, Arap3, Sh3glb2, Nedd4l, Grk3, Folr1, Psd4, Ap2b1, Asap2, Psd, H2-T24, Il2rg	217	261
mmu04120:Ubiquitin mediated proteolysis	2.74554	11	0.00653178	Mgrn1, Huwe1, Ube2j2, Fancl, Anapc11, Klhl13, Ube4a, Xiap, Herc3, Ercc8, Nedd4l	217	142
mmu05166:HTLV-I infection	2.05463	16	0.0108067	Ppp3cc, Vdac3, Anapc11, Nfatc2, Atf2, H2-K1, Adcy4, Xiap, Pttg1, Atr, Ppp3cb, Dvl1, H2-Ab1, Ccnd3, H2-T24, Il2rg	217	276
mmu03460:Fanconi anemia pathway	4.16969	6	0.0137297	Usp1, Fancm, Faap24, Atr, Fancl, Eme2	217	51
mmu04962:Vasopressin-regulated water reabsorption	4.12121	5	0.0317736	Dctn4, Stx4a, Dync1i2, Gnas, Dctn1	217	43
mmu04911:Insulin secretion	2.88485	7	0.0335029	Snap25, Rims2, Camk2d, Gnas, Atf2, Adcy4, Abcc8	217	86
mmu04114:Oocyte meiosis	2.5316	8	0.0378692	Ppp3cc, Slk, Pttg1, Camk2d, Ppp3cb, Anapc11, Adcy4, Espl1	217	112
mmu05031:Amphetamine addiction	3.17395	6	0.0394951	Ppp3cc, Slc18a1, Camk2d, Ppp3cb, Gnas, Atf2	217	67
mmu03450:Non-homologous end-joining	8.17901	3	0.0499622	Dclre1c, Prkdc, Polm	217	13
mmu05340:Primary immunodeficiency	4.16969	4	0.0691418	Ciita, Dclre1c, Tap1, Il2rg	217	34
mmu04612:Antigen processing and presentation	2.59335	6	0.0801821	Tapbp, Ciita, H2-Ab1, Tap1, H2-K1, H2-T24	217	82
mmu00511:Other glycan degradation	5.90707	3	0.0894972	Glb1, Hexdc, Neu1	217	18
mmu04721:Synaptic vesicle cycle	2.85826	5	0.0958702	Dnm2, Snap25, Atp6v0a1, Ap2b1, Slc18a1	217	62

## Sheet: Table S2
Supplementary table 2: Inclusion of microexons in islet mRNA of diabetes-susceptible and -resistant mice
Gene symbol	Gene ID	Coordinate	Strand	Psi_NZO	Psi_obob	DeltaPsi	Probability	Exon length	Neural Regulation	Category
Zmynd8	ENSMUSG00000039671	2:165852868-165852879	-	0.18517	0.32866	-0.14349	0.902	12	NEURAL-UP	CDS
L1cam	ENSMUSG00000031391	X:73855652-73855663	-	0.16155	0.53527	-0.37372	0.93	12	NEURAL-UP	CDS
Tpd52l1	ENSMUSG00000000296	10:31343012-31343026	-	0.37718	0.52485	-0.14767	0.901	15	NEURAL-UP	not annotated
Abi1	ENSMUSG00000058835	2:22963214-22963228	-	0.6277	0.89804	-0.27034	0.993	15	NEURAL-UP	CDS
Chchd3	ENSMUSG00000053768	6:32893392-32893406	-	0.74197	0.85599	-0.11403	0.968	15	NEURAL-UP	not annotated
Dctn1	ENSMUSG00000031865	6:83197319-83197333	+	0.19885	0.34241	-0.14356	0.964	15	NEURAL-UP	CDS
Ergic3	ENSMUSG00000005881	2:156015377-156015391	+	0.082434	0.20168	-0.11924	0.997	15	NEURAL-UP	not annotated
Sptan1	ENSMUSG00000057738	2:30014158-30014172	+	0.45379	0.60898	-0.15519	0.974	15	NEURAL-UP	CDS
Atp6v0a1	ENSMUSG00000019302	11:101049459-101049476	+	0.16848	0.33344	-0.16496	0.985	18	NEURAL-UP	CDS
Gk	ENSMUSG00000025059	X:85739222-85739239	-	0.56362	0.88497	-0.32135	0.953	18	NEURAL-UP	CDS
Kif1b	ENSMUSG00000063077	4:149265345-149265362	-	0.60546	0.79604	-0.19058	0.962	18	NEURAL-UP	CDS
Suco	ENSMUSG00000040297	1:161845560-161845580	-	0.54446	0.70453	-0.16007	0.943	21	NEURAL-UP	CDS
Camta2	ENSMUSG00000040712	11:70670891-70670911	-	0.36482	0.5607	-0.19588	0.951	21	NEURAL-UP	CDS
Dctn4	ENSMUSG00000024603	18:60545357-60545377	+	0.41963	0.66186	-0.24223	0.907	21	NEURAL-UP	not annotated
Dtnb	ENSMUSG00000071454	12:3754096-3754116	+	0.060642	0.18217	-0.12153	0.969	21	NEURAL-UP	UTR
Mpp7	ENSMUSG00000057440	18:7430395-7430415	-	0.13378	0.39864	-0.26487	0.946	21	NEURAL-UP	not annotated
Ptk2	ENSMUSG00000022607	15:73275621-73275641	-	0.63207	0.81175	-0.17968	0.93	21	NEURAL-UP	not annotated
Senp6	ENSMUSG00000034252	9:80098886-80098906	+	0.73023	0.95369	-0.22346	0.996	21	NEURAL-UP	not annotated
Gnas	ENSMUSG00000027523	2:174328108-174328131	+	0.9039	0.45388	0.45002	0.942	24	NEURAL-UP	UTR
Bin1	ENSMUSG00000024381	18:32429700-32429723	+	0.37264	0.57704	-0.2044	0.93	24	NEURAL-UP	CDS
Ank2	ENSMUSG00000032826	3:127052226-127052249	-	0.44733	0.80653	-0.35921	0.926	24	NEURAL-UP	not annotated
Ppfia1	ENSMUSG00000037519	7:144488691-144488717	-	0.0624	0.16617	-0.10377	0.944	27	NEURAL-UP	CDS
Mroh1	ENSMUSG00000022558	15:76432372-76432398	+	0.39097	0.732	-0.34103	0.974	27	NEURAL-DOWN	CDS
Git1	ENSMUSG00000011877	11:77502829-77502855	+	0.44572	0.64333	-0.19761	0.974	27	NEURAL-UP	CDS
	predicted/annotated function:
	vesicles, exocytosis, secretion
	cell growth, proliferation, signaling
	cell polarity, cell adhesion

## Sheet: Table S3
Supplmentary Table 3: Genes carrying SNPs in close proximity to splice sites
Gene Names
1110038B12Rik	Cdc42se2	Gm32624	Myt1l	Slc30a9
1110059E24Rik	Cetn4	Gmppa	Nedd4l	Slc35d2
2010016I18Rik	Clec7a	Gnat2	Nipal3	Slu7
2310001H17Rik	Crocc	Golga2	Nkiras1	Snapc1
2900076A07Rik	Csf2ra	Gon4l	Nmnat3	Socs6
4833420G17Rik	Cys1	H2-Ab1	Nnt	Ssbp4
4932438A13Rik	D630024D03Rik	H2-K1	Noc2l	Tap1
A930006K02Rik	D930020B18Rik	Hand2os1	Nt5c2	Tenm4
Abcc8	Dcdc5	Hemk1	Nudt6	Thyn1
Adgrf5	Disp1	Herc6	Parg	Tmem215
Akr1c12	Dnlz	Hivep2	Phykpl	Tmem234
Aldh6a1	Dock9	Hps1	Ppox	Tmem241
Alg6	Dusp12	Ifi203	Psd	Tmem44
Arl15	Egf	Itgb3bp	Pttg1	Tmem63a
Atg7	Eps15l1	Kif13a	Rab23	Trappc13
Borcs8	Esyt2	Kifc5b	Rabl2	Trim11
Brat1	Faap24	Lipo3	Rbm12b1	Trim12c
Brms1l	Fam107a	Ly6a	Rpl21	Trim30d
Carnmt1	Fam204a	Med15	Rpl35a	Tspear
Cars2	Fancl	Mks1	Scn9a	Ube4a
Cbx7	Fbxo24	Mrpl55	Sdccag8	Wdr76
Ccdc114	Glb1	Mrps24	Sgk3	Zfp595
Ccnd3	Gm20208	Mthfr	Ska1	Zfp869
Ccnf	Gm20507	Mx1	Slc22a17	Zfp949
Cd200	Gm26782	Myadm	Slc29a1

## Sheet: Table S4
Supplementary Table 4: Gene ontology analysis of genes carrying SNPs in close proximity to splice sites
Term	Count	Fold Enrichment	PValue	Genes
GO:0051301~cell division	8	4.11469	0.00316234	GOLGA2, CCND3, PTTG1, CCNF, KIF13A, KIFC5B, ITGB3BP, SKA1
GO:0001558~regulation of cell growth	4	13.2663	0.00331241	PTTG1, FAM107A, SGK3, 4932438A13RIK
GO:0051297~centrosome organization	3	18.0339	0.0117418	GOLGA2, CROCC, SDCCAG8
GO:0043031~negative regulation of macrophage activation	2	64.1206	0.0304695	ADGRF5, CD200
GO:0010669~epithelial structure maintenance	2	64.1206	0.0304695	CROCC, MKS1
GO:0010826~negative regulation of centrosome duplication	2	64.1206	0.0304695	CCNF, KIFC5B
GO:0007264~small GTPase mediated signal transduction	5	4.07546	0.0335386	DOCK9, NKIRAS1, ARL15, RAB23, RABL2
GO:0007049~cell cycle	8	2.50634	0.038841	GOLGA2, CCND3, PTTG1, CROCC, CCNF, KIF13A, ITGB3BP, SKA1
GO:0016567~protein ubiquitination	6	3.18832	0.0389489	FANCL, CCNF, UBE4A, NEDD4L, SOCS6, HERC6
GO:0015833~peptide transport	2	48.0904	0.0404205	TAP1, DISP1
GO:0002485~antigen processing and presentation of endogenous peptide antigen via MHC class I via ER pathway, TAP-dependent	2	42.747	0.045358	H2-K1, TAP1
